# Supplementary material for: Tissue-Specific DNA Methylation Changes in CD8+ T Cells During Chronic Simian Immunodeficiency Virus Infection of Infant Rhesus Macaques
Source: Viruses. 2024 Nov 27;16(12):1839. doi: 10.3390/v16121839 (PMC11680437; doi:10.3390/v16121839)
Supplement: Supplementary file 1 [file viruses-16-01839-s001.zip]

Archive with 1 entries (1 files):
- viruses-3311237-supplementary.pdf
